# Supplementary material for: Multifunctional Magnetic Catheter Robot with Triaxial Force Sensing Capability for Minimally Invasive Surgery
Source: Research (Wash D C). 2025 Apr 24;8:0681. doi: 10.34133/research.0681 (PMC12018763; doi:10.34133/research.0681)
Supplement: Supplementary 1 — Figs. S1 to S7 Tables S1 and S2 Movies S1 to S3 [file research.0681.f1.zip]

Archive with 4 entries (4 files):
- Movie S1.mp4
- Movie S2.mp4
- Movie S3.mp4
- Research_Supplementary Materials_R3 for Proof.docx
